# Supplementary material for: Effects of Phytotoxic Nonenolides, Stagonolide A and Herbarumin I, on Physiological and Biochemical Processes in Leaves and Roots of Sensitive Plants
Source: Toxins (Basel). 2023 Mar 23;15(4):234. doi: 10.3390/toxins15040234 (PMC10145764; doi:10.3390/toxins15040234)
Supplement: Supplementary file 1 [file toxins-15-00234-s001.zip]

Archive with 1 entries (1 files):
- toxins-2222774-supplementary.pdf
